# Supplementary material for: A Network-Medicine Framework for Intra-Oral Comorbidity: Age-Stratified Clustering and Quasi-Causal Progression Modeling from Outpatient Electronic Health Records
Source: Bioengineering (Basel). 2026 Jun 29;13(7):761. doi: 10.3390/bioengineering13070761 (PMC13404942; doi:10.3390/bioengineering13070761)
Supplement: Supplementary file 1 [file bioengineering-13-00761-s001.zip]

Archive with 1 entries (1 files):
- bioengineering-4381603 supplementary.pdf
